# Supplementary material for: Responsive Hyaluronic Acid–Ethylacrylamide Microgels Fabricated Using Microfluidics Technique
Source: Gels. 2022 Sep 15;8(9):588. doi: 10.3390/gels8090588 (PMC9498840; doi:10.3390/gels8090588)
Supplement: Supplementary file 1 [file gels-08-00588-s001.zip]

Archive with 1 entries (1 files):
- gels-1899197-supplementary.pdf
